# Supplementary material for: Incidence of Diabetes Mellitus and Obesity and the Overlap of Comorbidities in HIV+ Hispanics Initiating Antiretroviral Therapy
Source: PLoS One. 2016 Aug 10;11(8):e0160797. doi: 10.1371/journal.pone.0160797 (PMC4979961; doi:10.1371/journal.pone.0160797)
Supplement: S1 Data Set — Variable definitions are included in second sheet. (XLSX) [file pone.0160797.s001.xlsx]

## Sheet: DATASET TO USE
Patient ID	IncidentIFGDM	IncidentDM	IncidentObese	IncidentOvwtobese	Dyslipidemia	Sex	AgeStartObs	HIVRisk	DurHIVObsStartYrs	VisitsObsPd	FPGObsPd	TCholObsPd	CVEvent	PreART6mo	PreARTDMTchol	PreARTDMTG	DMEnd	DMEndTChol	DMEndTG	DMEndHDL	DMEndLDL	ObsDurDM	DurHIVDMendYrs	DurARTDM	DurNNRTIDM	DurPIDM	BslnBMI	BslnBMICat	BMIEnd	BMIEndCat	BMILast	BMILastCat	ObsDurationBMI	DurHIVBMIEndYrs	DurARTBMI	DurNNRTIBMI	DurPIBMI	TCholPrev	TCholPrevVal	ObsDurationTChol	DurHIVTCEndyrs	DurARTTChol	DurNNRTITChol	DurPITChol	HDLPrev	HDLPrevVal	TGPrev	TGPrevVal	LDLPrev
01-0001	1	1	2	2	1	2	40	1	10	8	8	4		1	-99	-99	2	-99	63	-99	-99	867	12.3753	22.9	22.9	0	32.8211	4	34.6113	4	35.0091	4	361	10.989	6.03333	6.03333	0	3	367	334	10.9151	5.13333	5.13333	0	0	-99	1	63	0
01-0002	0	0	1	2	1	2	34	1	11	4	2	2		0	-88	-88	2	-77	-77	-77	-77	-77	-77	-77	-77	-77	27.2099	3	27.9553	3	27.9553	3	710	12.9452	17.6667	17.6667	0	1	180	528	12.4466	11.6	11.6	0	0	-99	1	147	0
01-0003	1	1	2	2	1	2	42	1	4	13	8	4		1	110	76	2	-99	215	-99	-99	1245	7.41096	35.5	35.5	0	30.1396	4	30.4984	4	33.0101	4	585	5.60274	13.5	13.5	0	4	224	1854	9.07945	55.8	55.8	0	2	37	3	213	4
01-0005	1	1	1	1	1	2	43	1	15	12	8	7		1	-99	-99	2	267	136	-99	-99	950	17.6027	25.6667	25.6667	0	21.6967	2	22.3965	2	22.3965	2	2224	21.0932	68.1333	68.1333	0	3	267	950	17.6027	25.6667	25.6667	0	1	74	2	197	3
01-0008	0	0	1	1	1	2	38	1	3	13	11	11		0	-88	-88	2	-77	-77	-77	-77	-77	-77	-77	-77	-77	20.4847	2	20.6554	2	20.6554	2	2119	8.80548	64.6333	64.6333	0	3	309	1702	7.66301	50.7333	50.7333	0	2	38	2	173	1
01-0010	1	1	1	1	1	1	41	1	3	8	7	5		1	-99	-99	2	140	90	-99	-99	1517	7.15616	44.5667	44.5667	0	22.6394	2	22.4665	2	22.4665	2	1671	7.57808	49.7	49.7	0	1	140	1517	7.15616	44.5667	44.5667	0	0	-99	3	202	0
01-0011	0	0	1	1	1	1	39	1	0	8	3	1		0	-88	-88	1	-77	-77	-77	-77	-77	-77	-77	-77	-77	21.9545	2	23.4181	2	23.4181	2	2063	5.65205	62.7667	62.7667	0	1	72	307	0.841096	4.23333	4.23333	0	0	-99	1	116	0
01-0012	1	1	1	1	1	2	42	6	11	9	6	4		1	-99	-99	1	128	87	59	51	1127	14.0877	31.5667	31.5667	0	23.6185	2	23.9818	2	23.9818	2	1265	14.4658	36.1667	36.1667	0	1	128	1127	14.0877	31.5667	31.5667	0	1	59	1	87	1
01-0014	1	1	1	1	1	2	34	1	7	13	9	7		1	-99	-99	2	197	-99	46	132	1811	11.9616	54.3667	54.3667	0	24.2402	2	25.6058	3	22.8745	2	531	8.45479	11.7	11.7	0	3	270	424	8.16164	8.13333	8.13333	0	2	30	3	290	4
01-0017	1	1	2	2	1	2	34	1	1	11	6	4		1	-99	-99	1	195	73	69	111	1507	5.12877	44.2333	44.2333	0	30.7619	4	29.3793	3	29.3793	3	1829	6.01096	54.9667	54.9667	0	1	195	1507	5.12877	44.2333	44.2333	0	1	69	2	178	2
01-0019	1	1	1	2	1	2	34	1	5	7	5	4		1	-99	107	2	298	321	-99	-99	934	7.5589	25.1333	25.1333	0	25.3321	3	25.7407	3	25.7407	3	890	7.43836	23.6667	23.6667	0	3	308	86	5.23562	0	0	0	0	-99	3	321	0
01-0022	2	1	1	2	1	1	33	2	4	5	4	1		2	-99	-99	4	-99	-99	-99	-99	351	4.96164	5.7	5.7	0	26.4414	3	25.7501	3	25.7501	3	539	5.47671	11.9667	11.9667	0	1	150	564	5.54521	12.8	12.8	0	0	-99	3	230	0
01-0024	2	1	1	1	1	1	35	6	2	8	3	2		2	-99	-99	2	251	519	-99	-99	529	3.44932	11.6333	11.6333	0	24.7177	2	25.0173	3	25.0173	3	980	4.68493	26.6667	26.6667	0	3	251	529	3.44932	11.6333	11.6333	0	0	-99	3	256	4
01-0025	2	1	1	1	1	1	34	1	3	4	4	1		2	-99	-99	1	93	147	-99	-99	605	4.65753	14.1667	14.1667	0	19.7742	2	25.3169	3	25.3169	3	749	5.05205	18.9667	18.9667	0	1	93	605	4.65753	14.1667	14.1667	0	0	-99	1	147	0
01-0028	0	0	1	1	0	2	53	1	7	5	3	-88		1	-99	-99	0	-99	-99	-99	-99	-88	-88	-88	-88	-88	19.3154	2	21.0365	2	21.0365	2	557	8.52603	12.5667	12.5667	0	-88	-88	-88	-88	-88	-88	-88	-88	-88	-88	-88	-88
01-0029	1	1	1	1	1	1	37	1	0	11	6	4		1	-99	-99	2	179	122	66	88	1726	4.72877	51.5333	51.5333	0	22.6456	2	25.4375	3	24.9722	2	896	2.45479	23.8667	23.8667	0	2	220	1546	4.23562	45.5333	45.5333	0	2	35	1	122	1
01-0030	1	1	1	1	1	1	34	2	9	10	8	6		1	141	-99	2	126	79	58	157	1192	12.2658	33.7333	33.7333	0	22.4706	2	22.9201	2	22.9201	2	1262	12.4575	36.0667	36.0667	0	1	126	1192	12.2658	33.7333	33.7333	0	2	38	1	79	2
01-0032	1	1	1	2	1	2	40	1	8	5	2	1		1	-99	-99	1	132	62	-99	-99	634	9.73699	15.1333	15.1333	0	25.6318	3	27.9926	3	27.9926	3	724	9.98356	18.1333	18.1333	0	1	132	634	9.73699	15.1333	15.1333	0	0	-99	1	62	0
01-0033	1	1	1	1	1	2	45	1	13	11	6	5		1	-99	-99	2	218	221	50	123	1308	16.5836	37.6	37.6	0	23.3979	2	26.2968	3	24.4333	2	455	14.2466	9.16667	9.16667	0	2	218	1308	16.5836	37.6	37.6	0	2	36	3	200	2
01-0034	1	1	1	2	1	2	32	1	17	9	3	3		1	-99	-99	1	207	109	-99	-99	616	18.6877	14.5333	14.5333	0	28.7044	3	32.2925	4	33.3689	4	381	18.0438	6.7	6.7	0	2	219	985	19.6986	26.8333	26.8333	0	0	-99	2	151	0
01-0035	2	2	1	2	1	1	40	1	12	11	7	2		4	-99	-99	2	-99	136	-99	-99	547	13.4986	12.2333	12.2333	0	25.4079	3	25.7255	3	23.8199	2	1370	15.7534	39.6667	39.6667	0	1	180	1043	14.8575	28.7667	28.7667	0	2	38	3	317	2
01-0036	1	1	1	1	1	1	31	1	1	13	8	5		1	-99	-99	2	181	103	34	124	1652	5.52603	49.0667	49.0667	0	21.5332	2	22.176	2	22.176	2	2014	6.51781	61.1333	61.1333	0	1	181	1652	5.52603	49.0667	49.0667	0	2	34	2	179	2
01-0037	1	1	1	2	1	1	35	1	7	11	8	6		1	-99	-99	2	150	83	53	60	1685	11.6164	50.1667	50.1667	0	25.8946	3	27.307	3	27.307	3	1981	12.4274	60.0333	60.0333	0	1	150	1685	11.6164	50.1667	50.1667	0	2	37	1	83	1
01-0039	1	1	1	1	1	2	49	1	17	12	4	3		1	-99	-99	1	183	54	59	113	1733	21.7479	51.7667	51.7667	0	24.6262	2	26.2207	3	26.2207	3	1806	21.9479	54.2	54.2	0	1	183	1733	21.7479	51.7667	51.7667	0	1	59	1	54	2
01-0040	1	1	0	0	1	2	23	1	0	10	5	2		1	-99	-99	2	-99	146	-99	-99	414	1.13425	7.8	4.4	3.4	-88	-88	-88	-88	-88	-88	-88	-88	-88	-88	-88	1	173	1339	3.66849	38.6333	4.4	34.2333	2	34	1	93	2
01-0042	1	1	1	1	1	2	38	1	4	13	6	4		1	138	85	2	190	-99	-99	-99	999	6.73699	27.3	27.3	0	21.4296	2	25.2316	3	25.2316	3	1986	9.4411	60.2	60.2	0	1	176	1288	7.52877	36.9333	36.9333	0	1	54	1	133	1
01-0044	1	1	1	2	1	1	38	1	4	13	5	6		1	-99	-99	1	183	242	37	98	1525	8.17808	44.8333	39.2333	5.6	28.2866	3	30.2118	4	30.8042	4	460	5.26027	9.33333	9.33333	0	2	225	1109	7.03836	30.9667	30.9667	0	2	37	3	260	1
01-0045	1	1	2	2	1	2	33	6	5	13	6	4		1	-99	-99	2	254	202	-99	-99	1105	8.0274	30.8333	30.8333	0	33.9448	4	36.0444	4	35.8695	4	383	6.04932	6.76667	6.76667	0	3	254	1105	8.0274	30.8333	30.8333	0	1	43	3	202	2
01-0047	1	1	1	1	1	1	18	2	-1	5	2	1		1	-99	-99	1	137	102	-99	-99	442	0.210959	8.73333	8.73333	0	20.7285	2	19.3112	2	19.3112	2	556	0.523288	12.5333	12.5333	0	1	137	442	0.210959	8.73333	8.73333	0	0	-99	1	102	0
01-0050	1	1	1	1	1	2	27	1	4	8	7	4		1	-99	-99	1	167	89	41	108	1224	7.35342	34.8	34.8	0	21.8142	2	21.3434	2	21.3434	2	1243	7.40548	35.4333	35.4333	0	1	167	1224	7.35342	34.8	34.8	0	1	41	1	89	2
01-0052	0	0	1	1	1	1	35	1	0	12	6	4		0	-88	-88	2	-77	-77	-77	-77	-77	-77	-77	-77	-77	21.6704	2	22.4281	2	22.4281	2	1902	5.21096	57.4	0.7	56.7	3	260	1181	3.23562	33.3667	0.7	32.6667	1	75	4	110	4
01-0053	1	1	1	1	1	1	46	2	3	12	7	5		1	270	-99	3	249	98	-99	-99	1013	5.77534	27.7667	27.7667	0	22.9558	2	24.5069	2	24.5069	2	1892	8.18356	57.0667	57.0667	0	3	270	27	3.07397	0	0	0	2	38	4	78	3
01-0058	0	0	0	0	0	2	27	1	7	5	2	-88		1	-99	-99	0	-99	-99	-99	-99	-88	-88	-88	-88	-88	-99	-99	23.2201	2	23.2201	2	-77	-77	-77	-77	-77	-88	-88	-88	-88	-88	-88	-88	-88	-88	-88	-88	-88
01-0059	1	1	1	2	1	1	58	1	0	8	8	6		1	-99	-99	2	295	359	67	-99	1503	4.11781	44.1	44.1	0	27.609	3	27.1437	3	27.1437	3	1903	5.2137	57.4333	57.4333	0	3	299	328	0.89863	4.93333	4.93333	0	2	39	3	244	3
01-0064	1	1	2	2	1	2	34	1	2	5	12	9		1	-99	-99	2	240	87	44	156	1593	6.36438	47.1	47.1	0	33.0101	4	36.9569	4	35.5217	4	370	3.0137	6.33333	6.33333	0	4	-111	957	4.62192	25.9	25.9	0	1	58	1	99	3
01-0066	1	1	2	2	1	2	38	1	2	12	5	4		1	-99	-99	1	158	145	83	46	1117	5.06027	31.2333	31.23	0	31.0279	4	31.1966	4	28.8357	3	425	3.16438	8.16667	8.17	0	1	158	1117	5.06027	31.2333	31.2333	0	1	83	1	145	1
01-0075	0	0	1	1	1	1	28	1	3	6	1	1		1	190	-99	0	-88	-88	-88	-88	-88	-88	-88	-88	-88	21.2496	2	21.0945	2	21.0945	2	1117	6.06027	31.2333	31.2333	0	1	190	133	3.36438	0	0	0	-99	-99	0	-99	0
01-0077	0	0	0	2	0	2	58	1	4	1	2	-99		1	-99	-99	0	-99	-99	-99	-99	-88	-88	-88	-88	-88	28.8686	3	-99	-99	-99	-99	-99	-99	-99	-99	-99	4	-111	-88	-88	-88	-88	-88	-88	-88	-88	-88	-88
01-0078	1	1	1	2	1	1	46	1	3	12	7	6		1	-99	-99	2	158	164	-99	-99	1832	8.01918	55.0667	55.0667	0	25.2	3	27.5805	3	27.5805	3	1875	8.13699	56.5	56.5	0	1	158	1833	8.02192	55.1	55.1	0	1	46	3	202	1
01-0079	0	0	0	0	1	1	53	1	10	3	2	1		1	-99	-99	0	-88	-88	-88	-88	-88	-88	-88	-88	-88	21.4379	2	-99	-99	-99	-99	-99	-99	-99	-99	-99	1	170	29	10.0795	0	0	0	-99	-99	1	66	0
01-0081	1	1	1	1	1	2	17	6	-1	4	3	1		1	-99	-99	1	174	96	-99	-99	1031	1.82466	28.3667	28.3667	0	21.0365	2	23.1402	2	23.1402	2	1063	1.91233	29.4333	29.4333	0	1	174	1031	1.82466	28.3667	28.3667	0	-99	-99	1	96	-99
01-0082	1	1	1	1	1	1	35	1	6	8	5	3		1	-99	117	1	-99	330	-99	-99	1698	10.6521	50.6	2.86667	47.7333	24.2683	2	34.1554	4	33.1067	4	858	8.35068	22.6	2.86667	19.7333	2	237	1286	9.52329	36.8667	2.86667	34	-99	-99	3	203	-99
01-0083	1	1	1	1	1	1	55	1	0	9	7	6		1	-99	-99	1	179	148	62	88	1140	3.12329	32	23.3667	8.63333	23.1	2	23.7963	2	23.7963	2	1471	4.03014	43.0333	23.3667	19.6667	1	151	1420	3.89041	41.3333	23.3667	17.9667	1	62	1	74	2
01-0084	2	1	1	1	1	1	42	2	1	4	4	1		2	-99	-99	1	254	447	-99	-99	363	1.99452	6.1	0.766667	5.33333	23.3993	2	21.9184	2	21.9184	2	473	2.29589	9.76667	0.77	9	3	254	363	1.99452	6.1	0.77	5.33333	-99	-99	3	447	4
01-0085	1	1	1	1	1	2	50	1	3	9	4	3		1	-99	-99	2	283	29	-99	-99	951	5.60548	25.7	25.7	0	22.6774	2	20.5514	2	20.5514	2	1440	6.94521	42	42	0	3	301	399	4.09315	7.3	7.3	0	-99	-99	3	431	-99
01-0087	0	0	1	2	1	1	31	1	0	8	2	1		0	-88	-88	2	-77	-77	-77	-77	-77	-77	-77	-77	-77	29.1536	3	35.3176	4	35.4842	4	367	1.00548	6.23333	6.23333	0	1	148	588	1.61096	13.6	13.6	0	-99	-99	2	169	-99
01-0088	0	0	1	1	1	1	41	1	4	5	3	1		1	125	84	0	-88	-88	-88	-88	-88	-88	-88	-88	-88	19.8404	2	19.5151	2	19.5151	2	465	5.27397	9.5	0	9.5	1	125	61	4.16712	0	0	0	-99	-99	1	84	-99
01-0089	1	1	1	2	1	1	31	1	6	7	3	2		1	-99	-99	1	181	-99	43	93	1047	8.86849	28.9	28.9	0	27.564	3	29.3616	3	29.3616	3	1171	9.20822	33.0333	33.0333	0	1	181	1047	8.86849	28.9	28.9	0	1	43	1	142	1
01-0091	1	1	1	1	1	2	48	1	0	12	7	7		1	-99	-99	1	156	-99	-99	-99	1595	4.36986	47.1667	47.1667	0	22.7577	2	27.5387	3	27.5387	3	1741	4.76986	52.0333	52.0333	0	1	156	1595	4.36986	47.1667	47.1667	0	2	34	2	160	2
01-0092	1	1	0	0	1	2	29	1	1	12	5	4	MI	1	-99	-99	2	237	112	-99	-99	678	2.85753	16.6	16.6	0	-88	-88	-88	-88	-88	-88	-88	-88	-88	-88	-88	2	237	678	2.85753	16.6	16.6	0	1	59	2	187	1
01-0093	1	1	1	2	1	1	38	1	8	5	4	3		1	126	87	2	184	167	-99	-99	606	9.66027	14.2	14.2	0	25.9884	3	28.9871	3	28.9871	3	619	9.69589	14.6333	14.6333	0	1	184	606	9.66027	14.2	14.2	0	-99	-99	2	167	-99
01-0094	1	1	1	1	1	2	53	1	2	6	4	2		1	-99	-99	1	195	123	-99	-99	677	3.85479	16.5667	16.5667	0	20.5374	2	18.5999	2	18.5999	2	787	4.15616	20.2333	20.2333	0	1	195	677	3.85479	16.5667	16.5667	0	-99	-99	1	123	-99
01-0095	1	1	1	2	1	2	42	1	1	5	2	1		1	-99	-99	1	322	119	-99	-99	449	2.23014	8.96667	8.96667	0	25.5199	3	31.4091	4	29.6423	3	364	1.99726	6.13333	6.13333	0	3	322	449	2.23014	8.96667	8.96667	0	-99	-99	1	119	-99
01-0096	0	0	2	2	0	2	44	1	11	2	1	-88		0	-88	-88	0	-88	-88	-88	-88	-88	-88	-88	-88	-88	31.3492	4	-99	-99	-99	-99	-99	-99	-99	-99	-99	-88	-88	-88	-88	-88	-88	-88	-88	-88	-88	-88	-88
01-0097	0	0	1	2	0	2	35	1	6	3	2	-88		1	-99	-99	0	-99	-99	-99	-99	-88	-88	-88	-88	-88	26.4644	3	27.769	3	27.769	3	447	7.22466	8.9	8.9	0	-88	-88	-88	-88	-88	-88	-88	-88	-88	-88	-88	-88
01-0098	1	1	1	2	1	2	48	1	3	12	8	7		1	181	153	2	229	185	56	136	1666	7.56438	49.5333	49.5333	0	25.6601	3	25.4612	3	24.2677	2	733	5.00822	18.4333	18.4333	0	2	229	1666	7.56438	49.5333	49.5333	0	2	24	3	205	2
01-0100	1	1	1	1	1	2	38	1	0	8	5	5		1	-99	108	2	203	126	-99	-99	1260	3.45205	36	0	36	24.0399	2	26.1928	3	26.1928	3	1448	3.96712	42.2667	0	42.2667	2	203	1260	3.45205	36	0	36	-99	-99	3	202	-99
01-0101	1	1	1	1	1	2	29	1	6	5	3	3		1	145	102	2	185	135	56	102	1443	9.95342	42.1	0.666667	41.4333	18.6069	2	21.5089	2	21.5089	2	982	8.69041	26.7333	0.666667	26.0667	1	185	1443	9.95342	42.1	0.666667	41.4333	1	56	1	135	2
01-0102	1	1	1	1	1	2	26	1	9	12	6	5		1	-99	-99	2	178	188	-99	-99	594	10.6274	13.8	13.8	0	20.2725	2	19.3755	2	17.5814	1	1531	13.1945	45.0333	45.0333	0	3	257	886	11.4274	23.5333	23.5333	0	2	36	3	269	2
01-0103	1	1	2	2	1	2	42	1	1	4	3	2		1	-99	-99	2	296	358	-99	-99	608	2.66575	14.2667	14.2667	0	32.0164	4	31.8324	4	30.3604	4	462	2.26575	9.4	9.4	0	3	298	406	2.11233	7.53333	7.53333	0	-99	-99	3	302	-99
01-0104	2	1	1	1	1	1	42	1	0	12	4	3		2	89	77	3	318	773	48	125	999	2.73699	27.3	27.3	0	22.1568	2	25.322	3	22.9897	2	735	2.0137	18.5	18.5	0	3	318	999	2.73699	27.3	27.3	0	1	55	3	773	4
01-0105	2	1	2	2	1	2	28	1	3	11	6	5		2	201	117	2	268	285	50	151	664	4.81918	16.1333	16.1333	0	32.0164	4	31.8324	4	31.6484	4	463	4.26849	9.43333	9.43333	0	3	268	664	4.81918	16.1333	16.1333	0	1	50	3	285	3
01-0106	2	1	1	2	1	1	43	1	4	12	6	5		2	-99	-99	2	165	145	33	103	1344	7.68219	38.8	38.8	0	26.0327	3	25.7113	3	24.5864	2	1384	7.79178	40.1333	40.1333	0	2	203	622	5.70411	14.7333	14.7333	0	2	24	3	216	2
01-0109	0	0	1	2	1	1	45	6	0	12	10	8		0	-88	-88	2	-77	-77	-77	-77	-77	-77	-77	-77	-77	25.6058	3	31.2391	4	30.8977	4	428	1.1726	8.26667	8.26667	0	2	217	1407	3.85479	40.9	40.9	0	2	37	3	253	2
01-0111	1	1	1	1	1	2	26	6	0	12	7	7		1	-99	-99	2	169	97	-99	-99	497	1.36164	10.5667	10.5667	0	23.6374	2	30.2249	4	28.8686	3	1441	3.94795	42.0333	42.0333	0	2	207	996	2.72877	27.2	27.2	0	1	63	2	150	2
01-0115	1	1	1	1	1	1	29	1	1	10	4	4		1	130	50	1	165	202	-99	-99	1518	5.1589	44.6	44.6	0	18.0365	1	20.3269	2	20.3269	2	1808	5.95342	54.2667	54.2667	0	1	165	1518	5.1589	44.6	44.6	0	-99	-99	3	212	-99
01-0116	0	2	0	2	1	2	53	1	5	4	2	1		4	-99	-99	0	-88	-88	-88	-88	-88	-88	-88	-88	-88	25.0634	3	-99	-99	-99	-99	-99	-99	-99	-99	-99	1	137	181	5.49589	0.0333333	0.0333333	0	-99	-99	3	266	-99
01-0121	0	0	2	2	0	1	37	2	7	4	1	-99		0	-88	-88	0	-88	-88	-88	-88	-88	-88	-88	-88	-88	32.6986	4	-99	-99	-99	-99	-99	-99	-99	-99	-99	-99	-99	-99	-99	-99	-99	-99	-99	-99	-99	-99	-99
01-0122	0	0	1	1	1	2	32	1	10	3	1	1		1	154	114	0	-88	-88	-88	-88	-88	-88	-88	-88	-88	24.6655	2	28.0471	3	28.0471	3	401	11.0986	7.36667	7.36667	0	1	154	119	10.326	0	0	0	-99	-99	1	114	-99
01-0123	0	0	0	0	1	2	57	1	1	3	2	1		1	153	239	0	-88	-88	-88	-88	-88	-88	-88	-88	-88	22.4253	2	-99	-99	-99	-99	-99	-99	-99	-99	-99	1	153	48	1.13151	0	0	0	-99	-99	3	239	-99
01-0132	1	1	1	1	1	2	50	1	4	7	5	5		1	166	102	2	227	127	-99	-99	308	4.84384	4.26667	4.26667	0	20.6	2	20.0471	2	20.0471	2	1294	7.54521	37.1333	37.1333	0	3	243	531	5.45479	11.7	11.7	0	1	71	4	-111	3
01-0133	1	1	1	1	1	1	35	1	1	6	2	2		1	108	118	3	217	258	-99	-99	419	2.14795	7.96667	7.96667	0	24.5069	2	28.0743	3	28.0743	3	688	2.88493	16.9333	16.9333	0	2	217	419	2.14795	7.96667	7.96667	0	-99	-99	3	258	-99
01-0135	1	1	0	0	1	1	45	1	23	3	2	2		1	151	301	1	142	259	26	64	361	23.989	6.03333	6.03333	0	-99	-99	26.0579	3	26.0579	3	-77	-77	-77	-77	-77	1	142	361	23.989	6.03333	6.03333	0	2	26	3	301	1
01-0137	1	1	2	2	1	1	41	1	-1	10	8	8		1	188	177	2	207	258	34.7	-99	922	1.52603	24.7333	24.7333	0	30.2017	4	33.1146	4	29.7418	3	388	0.0630137	6.93333	6.93333	0	2	207	922	1.52603	24.7333	24.7333	0	2	28	3	213	4
01-0139	1	1	2	2	1	2	32	1	3	6	4	3		1	-99	-99	1	156	104	47	102	1125	6.08219	31.5	31.5	0	34.2244	4	36.9845	4	35.8805	4	475	4.30137	9.83333	9.83333	0	1	156	1125	6.08219	31.5	31.5	0	1	47	1	104	2
01-0140	1	1	1	1	1	1	42	1	-1	6	3	3		1	145	-99	2	99	150	-99	-99	427	0.169863	8.23333	8.23333	0	23.6404	2	23.792	2	23.792	2	1224	2.35342	34.8	34.8	0	1	171	1063	1.91233	29.4333	29.4333	0	-99	-99	2	150	-99
01-0145	2	1	1	1	1	2	48	1	-1	5	5	3		2	-99	79	2	214	96	54	-99	671	0.838356	16.3667	16.3667	0	19.6926	2	25.2623	3	25.2623	3	1034	1.83288	28.4667	28.4667	0	2	214	671	0.838356	16.3667	16.3667	0	1	44	1	86	2
01-0150	2	1	1	1	1	1	62	1	-1	4	2	1		2	-99	-99	2	179	131	-99	-99	405	0.109589	7.5	7.5	0	23.9161	2	30.0484	4	30.3551	4	417	0.142466	7.9	7.9	0	1	179	405	0.109589	7.5	7.5	0	-99	-99	1	131	-99
01-0151	0	0	0	2	0	2	44	1	5	3	1	-99		0	-88	-88	0	-88	-88	-88	-88	-88	-88	-88	-88	-88	28.2207	3	-99	-99	-99	-99	-99	-99	-99	-99	-99	-99	-99	-99	-99	-99	-99	-99	-99	-99	-99	-99	-99
01-0152	2	1	0	0	1	1	42	1	3	2	4	3		2	171	115	1	226	320	-99	-99	431	4.18082	8.36667	8.36667	0	-99	-99	22.2319	2	22.2319	2	-77	-77	-77	-77	-77	2	226	431	4.18082	8.36667	8.36667	0	-99	-99	3	320	-99
01-0153	0	0	0	0	1	1	41	1	-1	1	1	1		1	106	104	0	-88	-88	-88	-88	-88	-88	-88	-88	-88	20.9615	2	-99	-99	-99	-99	-99	-99	-99	-99	-99	1	106	140	-0.616438	0	0	0	2	29	1	104	1
01-0156	2	2	1	1	1	2	47	1	0	10	5	5		3	-99	-99	3	215	184	-99	-99	327	0.89589	4.9	4.9	0	21.3443	2	19.1362	2	19.1362	2	1432	3.92329	41.7333	41.7333	0	4	-111	55	0.150685	0	0	0	2	27	4	-111	4
01-0157	0	0	1	1	0	2	31	6	0	4	1	-88		0	-88	-88	0	-88	-88	-88	-88	-88	-88	-88	-88	-88	19.4445	2	18.8781	2	18.8781	2	438	1.2	8.6	8.6	0	-88	-88	-88	-88	-88	-88	-88	-88	-88	-88	-88	-88
01-0159	2	1	2	2	1	2	35	1	18	6	5	5		2	-99	597	3	341	978	-99	-99	673	19.8438	16.4333	16.4333	0	46	4	44.6934	4	45.0568	4	512	19.4027	11.0667	11.0667	0	3	270	276	18.7562	3.2	3.2	0	1	64	3	597	4
01-0176	1	1	0	0	1	2	18	1	0	6	5	3		1	-99	-99	1	196	665	-99	-99	858	2.35068	22.6	20.0667	2.53333	-88	-88	-88	-88	-88	-88	-88	-88	-88	-88	-88	2	216	644	1.76438	15.4667	15.4667	0	1	42	3	408	1
01-0182	1	1	1	1	1	1	27	1	5	6	5	2		1	-99	-99	2	115	60	40	63	558	6.52877	12.6	12.6	0	24.7886	2	25.4631	3	24.2827	2	758	7.07671	19.2667	19.27	0	1	115	558	6.52877	12.6	12.6	0	1	40	1	63	1
01-0186	1	1	0	0	1	1	29	1	0	8	6	5		1	94	65	1	160	51	34	115	1134	3.10685	31.8	31.8	0	-99	-99	19.6927	2	19.6927	2	-77	-77	-77	-77	-77	1	160	1134	3.10685	31.8	31.8	0	2	34	1	51	2
01-0191	1	1	1	1	1	1	33	1	8	2	2	1		1	-99	131	1	173	279	33	84	636	9.74247	15.2	15.2	0	21.2328	2	23.4977	2	23.4977	2	662	9.8137	16.0667	16.0667	0	1	173	636	9.74247	15.2	15.2	0	2	33	3	279	1
01-0200	1	1	1	2	1	1	57	1	0	8	6	5		1	-99	-99	2	222	153	-99	-99	1352	3.70411	39.0667	39.0667	0	26.5154	3	30.2605	4	30.4103	4	568	1.55616	12.9333	12.9333	0	2	222	1352	3.70411	39.0667	39.0667	0	2	30	2	179	2
01-0203	1	1	1	1	1	2	31	1	9	8	5	2		1	-99	68	1	165	117	-99	-99	793	11.1726	20.4333	20.4333	0	24.8818	2	25.0444	3	24.0686	2	515	10.411	11.1667	11.1667	0	1	165	793	11.1726	20.4333	20.4333	0	1	60	1	117	1
01-0212	1	1	0	0	1	2	25	1	0	9	3	2		1	-99	-99	1	211	243	29	139	769	2.10685	19.6333	13.7667	5.86667	-88	-88	-88	-88	-88	-88	-88	-88	-88	-88	-88	2	211	769	2.10685	19.6333	13.7667	5.86667	2	29	3	243	2
01-0213	2	1	1	1	1	1	41	1	18	8	3	3		2	150	172	2	275	112	70	188	538	19.474	11.9333	11.9333	0	20.9615	2	19.3735	2	19.3735	2	1335	21.6575	38.5	38.5	0	3	275	359	538	11.9333	11.9333	0	2	36	2	172	3
01-0214	2	1	1	2	1	2	20	1	1	7	6	5		2	151	-99	2	225	126	-99	-99	361	1.98904	6.03333	6.03333	0	27.4338	3	29.9773	3	29.9773	3	1166	4.19452	32.8667	32.8667	0	2	223	906	3.48219	24.2	24.2	0	1	62	3	226	-99
01-0216	2	1	1	1	1	1	31	1	1	8	3	2		2	-99	-99	2	177	128	39	112	313	1.85753	4.43333	4.43333	0	19.6985	2	21.4047	2	21.4047	2	1194	4.27123	33.8	33.8	0	1	164	883	3.41918	23.4333	23.4333	0	2	39	1	134	2
01-0219	1	1	2	2	1	2	49	1	9	9	7	8	CVA	1	-99	-99	2	180	122	50	106	750	11.0548	19	19	0	30.0349	4	30.8412	4	29.4302	3	440	10.2055	8.66667	8.66667	0	1	148	1168	12.2	32.9333	32.9333	0	1	68	2	155	2
01-0222	1	1	1	2	1	2	48	1	0	4	5	3		1	174	-99	1	224	-99	-99	-99	378	1.03562	6.6	6.6	0	28.6862	3	28.6862	3	28.6862	3	470	1.28767	9.66667	9.66667	0	2	224	378	1.03562	6.6	6.6	0	-99	-99	-99	-99	-99
01-0228	2	2	1	2	1	2	51	1	0	8	6	4		3	-99	-99	2	234	74	47	287	757	2.07397	19.2333	19.2333	0	29.6387	3	31.5265	4	30.7714	4	406	1.11233	7.53333	7.53333	0	3	253	152	0.416438	0	0	0	1	45	1	106	3
01-0231	1	1	1	1	1	2	36	1	-1	8	4	4		1	157	92	2	155	142	71	55	690	0.890411	17	17	0	22.0466	2	27.2958	3	27.2958	3	1171	2.20822	33.0333	33.0333	0	2	210	510	0.39726	11	11	0	1	71	1	142	1
01-0232	2	1	0	0	1	1	62	1	0	1	3	1		2	182	130	1	-99	-99	-99	-99	195	0.534247	0.5	0	0.5	21.304	2	-99	-99	-99	-99	-99	-99	-99	-99	-99	1	182	82	0.224658	0	0	0	-99	-99	1	130	-99
01-0237	1	1	2	2	1	2	50	1	5	9	9	5		1	-99	-99	2	159	206	52	66	1185	8.24658	33.5	33.5	0	32.5987	4	34.5476	4	32.9531	4	444	6.21644	8.8	8.8	0	4	-111	346	5.94795	5.53333	5.53333	0	2	31	4	-111	4
01-0239	1	1	1	2	1	2	33	1	11	9	4	5		1	132	89	2	-99	227	-99	-99	536	12.4685	11.8667	0.433333	10.4333	27.8756	3	27.8756	3	27.8756	3	1182	14.2384	33.4	0.433333	31.9667	3	241	1079	13.9562	29.9667	0.433333	28.5333	2	37	3	227	2
01-0240	1	1	1	1	1	2	34	1	6	8	6	4		1	-99	88	2	211	148	56	125	327	6.89589	4.9	4.9	0	24.2677	2	25.2623	3	22.0796	2	396	7.08493	7.2	7.2	0	2	217	518	7.41918	11.2667	11.2667	0	1	60	2	165	2
01-0241	2	1	1	1	1	1	35	1	10	8	7	2		2	-99	-99	1	198	98	-99	-99	409	11.1205	7.63333	4.23333	2	23.4181	2	24.3939	2	24.3939	2	570	11.5616	13	9.6	2	1	198	409	11.1205	7.63333	4.23333	2	-99	-99	1	98	-99
01-0242	0	0	1	1	1	1	35	2	6	5	2	1		1	163	185	0	-88	-88	-88	-88	-88	-88	-88	-88	-88	24.662	2	23.8864	2	23.8864	2	378	7.03562	6.6	6.6	0	1	163	161	6.4411	0	0	0	1	41	2	185	1
01-0245	1	1	1	2	1	2	36	1	6	8	5	3		1	-99	-99	1	207	133	-99	-99	1006	8.75616	27.5333	27.5333	0	25.6601	3	26.6547	3	26.6547	3	1043	8.85753	28.7667	28.7667	0	2	207	1006	8.75616	27.5333	27.5333	0	1	51	2	185	2
01-0247	1	1	1	1	1	2	24	1	2	7	4	4		1	141	47	2	159	56	55	93	595	3.63014	13.8333	13.8333	0	18.4362	1	17.9241	1	17.9241	1	1149	5.14795	32.3	32.3	0	1	175	882	4.41644	23.4	23.4	0	1	63	1	37	2
01-0248	1	1	2	2	1	2	56	1	8	8	6	3		1	-99	-99	2	205	89	34	153	466	9.27671	9.53333	9.53333	0	32.8009	4	34.2919	4	33.5464	4	369	9.01096	6.3	6.3	0	4	-111	959	10.6274	25.9667	25.9667	0	2	34	1	112.2	3
01-0251	1	1	1	1	1	2	37	1	17	6	5	2		1	-99	-99	1	211	168	47	130	500	18.3699	10.6667	10.6667	0	23.2074	2	25.6762	3	25.6762	3	740	19.0274	18.6667	18.6667	0	2	211	500	18.3699	10.6667	10.6667	0	1	47	2	168	2
01-0253	0	0	0	0	1	1	48	1	0	2	1	1		1	174	197	0	-88	-88	-88	-88	-88	-88	-88	-88	-88	23.6561	2	-99	-99	-99	-99	-99	-99	-99	-99	-99	1	174	111	0.30411	0	0	0	-99	-99	2	197	-99
01-0260	0	0	2	2	1	1	46	1	3	3	1	1		1	187	127	0	-88	-88	-88	-88	-88	-88	-88	-88	-88	30.2888	4	32.1721	4	32.1721	4	368	4.00822	6.26667	6.26667	0	1	187	67	3.18356	0	0	0	-99	-99	1	127	-99
01-0261	2	1	1	1	1	1	32	1	1	6	2	2		2	128	60	1	130	63	-99	-99	349	1.95616	5.63333	5.63333	0	20.3734	2	23.9687	2	23.9687	2	739	3.02466	18.6333	18.6333	0	1	130	349	1.95616	5.63333	5.63333	0	-99	-99	1	63	-99
01-0262	1	1	2	2	1	2	46	1	13	3	3	2		1	259	120	1	215	119	45	24	777	15.1288	19.9	19.9	0	34.6393	4	37.404	4	37.404	4	437	14.1973	8.56667	8.56667	0	3	259	131	13.3589	0	0	0	1	45	1	119	1
01-0263	0	0	0	2	1	1	34	1	5	2	1	1		1	158	-99	0	-88	-88	-88	-88	-88	-88	-88	-88	-88	26.8333	3	-99	-99	-99	-99	-99	-99	-99	-99	-99	1	158	143	5.39178	0	0	0	1	53	-99	-99	1
01-0268	1	1	0	0	1	2	38	1	11	6	4	4		1	155	102	1	207	191	-99	-99	836	13.2904	21.8667	17.9	3.96667	-88	-88	-88	-88	-88	-88	-88	-88	-88	-88	-88	2	207	836	13.2904	21.8667	17.9	3.96667	2	25	2	191	2
01-0269	1	1	2	2	1	2	37	1	17	6	4	4		1	169	129	2	282	195	-99	-99	482	18.3205	10.0667	10.0667	0	36.2916	4	33.8395	4	31.3874	4	366	18.0027	6.2	6.2	0	3	282	482	18.3205	10.0667	10.0667	0	2	31	2	195	3
01-0270	1	1	1	2	1	2	39	1	10	5	3	1		1	-99	-99	2	202	-99	63	110	434	11.189	8.46667	8.46667	0	26.6182	3	28.3172	3	28.3172	3	489	11.3397	10.3	10.3	0	2	202	434	11.189	8.46667	8.46667	0	1	63	-99	-99	2
01-0276	0	0	0	0	0	2	43	1	5	2	2	-99		1	-99	81	0	-88	-88	-88	-88	-88	-88	-88	-88	-88	17.7339	1	-99	-99	-99	-99	-99	-99	-99	-99	-99	-99	-99	-99	-99	-99	-99	-99	-99	-99	1	81	-99
01-0277	1	1	2	2	1	1	35	1	10	5	3	2		1	182	121	1	165	118	-99	-99	442	11.211	8.73333	8.73333	0	32.7142	4	32.8829	4	31.0279	4	406	11.1123	7.53333	7.53333	0	1	165	442	11.211	8.73333	8.73333	0	-99	-99	1	118	-99
01-0280	2	2	1	1	1	2	30	1	0	3	2	1		3	-99	-99	1	114	80	46	52	358	0.980822	5.93333	5.93333	0	21.1695	2	25.6546	3	25.6546	3	854	2.33973	22.4667	22.4667	0	1	114	358	0.980822	5.93333	5.93333	0	1	46	1	80	1
01-0281	2	2	1	2	1	2	64	1	0	4	3	3		4	-99	-99	2	217	-99	-99	-99	354	0.969863	5.8	5.8	0	28.7044	3	31.2804	4	31.2804	4	425	1.16438	8.16667	8.16667	0	2	217	354	0.969863	5.8	5.8	0	1	50	1	99	1
01-0286	2	2	2	2	1	1	48	1	10	5	3	3		4	-99	-99	3	266	204	62	163	694	11.9014	17.1333	17.1333	0	31.2304	4	31.8582	4	31.8582	4	488	11.337	10.2667	10.2667	0	3	292	399	11.0932	7.3	7.3	0	2	27	3	266	3
01-0287	0	0	1	1	1	2	41	1	2	6	3	2		0	-88	-88	2	-77	-77	-77	-77	-77	-77	-77	-77	-77	23.9818	2	22.5284	2	22.5284	2	683	3.87123	16.7667	16.7667	0	1	120	500	3.36986	10.6667	10.6667	0	1	43	1	112	1
01-0289	2	2	1	2	1	2	47	1	17	4	2	2		4	-99	-99	2	134	149	41	72	364	17.9973	6.13333	6.13333	0	28.6785	3	28.1664	3	28.1664	3	475	18.3014	9.83333	9.83333	0	1	134	364	17.9973	6.13333	6.13333	0	1	41	3	237	1
01-0290	1	1	1	1	1	2	29	1	1	5	3	2		1	-99	-99	1	185	121	-99	-99	670	2.83562	16.3333	16.3333	0	21.1675	2	19.9725	2	19.9725	2	704	2.92877	17.4667	17.4667	0	1	185	670	2.83562	16.3333	16.3333	0	1	49	1	121	2
01-0297	0	0	2	2	1	1	38	1	10	4	2	1		1	170	198	0	-88	-88	-88	-88	-88	-88	-88	-88	-88	31.8191	4	32.3189	4	32.3189	4	387	11.0603	6.9	6.9	0	4	-111	-845	7.68493	0	0	0	-99	-99	4	-111	4
02-0001	1	1	0	0	1	2	26	1	0	11	5	4		1	76	-99	3	280	664	-99	-99	1272	3.48493	36.4	36.4	0	-99	-99	27.8004	3	27.8004	3	-77	-77	-77	-77	-77	3	280	1272	3.48493	36.4	36.4	0	-99	-99	3	433	-99
02-0004	2	1	2	2	1	2	47	1	0	12	8	6		2	-99	-99	2	167	153	35	115	1551	4.24932	45.7	45.7	0	36.6995	4	35.4277	4	35.246	4	439	1.20274	8.63333	8.63333	0	4	193	1865	5.10959	56.1667	56.1667	0	2	35	3	205	4
02-0013	2	1	0	0	1	2	45	1	-99	13	9	7		2	209	114	2	189	131	71	92	1330		38.3333	38.3333	0	-99	-99	25.7986	3	22.8918	2	-77	-77	-77	-77	-77	2	213	1546	-111	45.5333	45.5333	0	1	49	2	172	2
02-0015	1	1	0	0	1	1	52	1	0	9	5	4		1	-99	-99	2	150	69	-99	-99	1357	3.71781	39.2333	39.2333	0	-99	-99	22.4281	2	22.4281	2	-77	-77	-77	-77	-77	1	137	1639	4.49041	48.6333	48.6333	0	2	28	1	69	2
02-0016	1	1	0	0	1	2	37	1	2	12	5	4		1	177	82	1	199	67	47	142	958	4.62466	25.9333	25.93	0	-88	-88	-88	-88	-88	-88	-88	-88	-88	-88	-88	2	221	784	4.14795	20.1333	20.1333	0	1	47	1	67	2
02-0019	1	1	1	2	1	1	63	1	5	10	9	8		1	171	133	1	199	161	54	108	1308	8.58356	37.6	37.6	0	29.2326	3	30.4727	4	29.2326	3	551	6.50959	12.3667	12.3667	0	3	240	588	6.61096	13.6	13.6	0	1	54	3	230	4
02-0027	0	0	1	2	1	2	48	1	8	7	2	1		0	-88	-88	1	-77	-77	-77	-77	-77	-77	-77	-77	-77	29.3955	3	31.4951	4	27.2958	3	367	9.00548	6.23333	6.23333	0	1	150	409	9.12055	7.63333	7.63333	0	-99	-99	1	120	-99
02-0028	1	1	1	2	1	2	21	1	-99	7	6	6		1	155	134	2	138	190	40	76	713	-111	17.7667	17.7667	0	26.6803	3	27.6004	3	27.6004	3	1105	-111	30.8333	30.8333	0	1	112	973	-111	26.4333	26.4333	0	1	46	2	190	1
02-0031	1	1	1	1	1	2	32	1	0	8	6	6		1	-99	-99	1	181	61	51	118	1037	2.8411	28.5667	28.5667	0	20.1953	2	22.2149	2	22.2149	2	1078	2.95342	29.9333	29.9333	0	1	181	1037	2.8411	28.5667	28.5667	0	1	51	1	61	2
02-0032	1	1	1	1	1	1	32	1	2	6	3	2		1	77	110	2	102	183	42	72	375	3.0274	6.5	6.5	0	22.1	2	26.1355	3	26.1355	3	909	4.49041	24.3	24.3	0	1	102	375	3.0274	6.5	6.5	0	1	42	2	183	1
02-0039	1	1	1	1	1	1	40	1	1	7	6	4		1	158	110	1	154	91	52	83	931	3.55068	25.0333	25.0333	0	22.5736	2	23.2095	2	23.2095	2	869	3.38082	22.9667	22.9667	0	1	154	931	3.55068	25.0333	25.0333	0	1	52	1	91	1
02-0040	1	1	1	2	1	2	30	1	1	7	6	8		1	183	409	2	203	249	59	94	587	2.60822	13.5667	13.5667	0	26.1672	3	26.9483	3	26.9483	3	1112	4.04658	31.0667	31.0667	0	4	-111	24	1.06575	0	0	0	1	65	4	-111	4
02-0041	1	1	1	1	1	1	31	6	0	6	4	3		1	162	145	1	228	224	47	121	784	2.14795	20.1333	10.5667	9.56667	19.6859	2	28.6102	3	28.6102	3	871	2.3863	23.0333	10.5667	12.4667	2	228	784	2.14795	20.1333	10.5667	9.56667	2	27	3	224	2
02-0043	1	1	0	0	1	1	47	1	-99	7	5	4		1	-99	-99	2	278	834	45	66	874		23.1333	0	23.1333	-99	-99	23.5624	2	23.5624	2	-77	-77	-77	-77	-77	3	278	874	-111	23.1333	0	23.1333	1	43	3	287	2
02-0046	2	1	1	1	1	1	41	1	0	8	3	2		2	-99	-99	1	179	82	49	114	672	1.8411	16.4	16.4	0	21.8073	2	25.1071	3	25.1071	3	1092	2.99178	30.4	30.4	0	1	179	672	1.8411	16.4	16.4	0	1	49	2	167	2
02-0048	0	0	0	0	1	1	36	1	0	2	1	1		1	96	84	0	-88	-88	-88	-88	-88	-88	-88	-88	-88	-99	-99	23.3565	2	23.3565	2	-77	-77	-77	-77	-77	1	96	161	0.441096	0	0	0	-99	-99	1	84	-99
02-0054	2	1	0	0	1	1	38	1	0	5	3	3		2	109	81	2	144	153	42	71	537	1.47123	11.9	11.9	0	-99	-99	21.7681	2	21.7681	2	-77	-77	-77	-77	-77	2	200	374	1.02466	6.46667	6.46667	0	1	42	2	153	2
02-0058	0	0	1	1	0	1	40	1	-1	2	1	-88		1	-99	-99	0	-99	-99	-99	-99	-88	-88	-88	-88	-88	20	2	22.2713	2	22.2713	2	566	0.550685	12.8667	12.8667	0	-88	-88	-88	-88	-88	-88	-88	-88	-88	-88	-88	-88
02-0059	2	1	0	0	1	2	53	6	-1	6	3	3		2	181	143	1	184	145	62	93	609	0.668493	14.3	14.3	0	-99	-99	19.6485	2	19.6485	2	-77	-77	-77	-77	-77	1	184	609	0.668493	14.3	14.3	0	1	62	2	157	2
02-0060	1	1	1	1	1	2	38	1	-1	7	3	4		1	164	68	2	208	73	64	128	380	0.0410959	6.66667	6.66667	0	23.3802	2	30.1109	4	33.6533	4	376	0.030137	6.53333	6.53333	0	2	231	744	1.03836	18.8	18.8	0	1	50	1	113	2
02-0063	1	1	0	0	1	2	38	1	0	7	3	3		1	168	203	1	189	186	44	107	568	1.55616	12.9333	12.9333	0	-99	-99	32.8734	4	32.8734	4	-77	-77	-77	-77	-77	1	189	568	1.55616	12.9333	12.9333	0	2	33	3	203	2
02-0070	0	0	0	0	1	1	36	1	-1	1	1	1		2	105	123	0	-88	-88	-88	-88	-88	-88	-88	-88	-88	15.8114	1	-99	-99	-99	-99	-99	-99	-99	-99	-99	1	105	161	-0.558904	0	0	0	-99	-99	1	123	-99
02-0073	1	1	1	2	1	1	36	1	10	6	4	4		1	95	127	1	108	298	29	20	859	12.3534	22.6333	22.6333	0	28.3503	3	35.4379	4	41.3443	4	485	11.3288	10.1667	10.1667	0	1	108	859	12.3534	22.6333	22.6333	0	2	25	3	281	1
02-0091	1	1	2	2	1	2	37	1	-99	3	3	2		1	156	120	1	-99	-99	-99	-99	684	-111	16.8	16.8	0	30.9486	4	36.6059	4	36.6059	4	706	-111	17.5333	17.5333	0	1	183	372	-111	6.4	6.4	0	1	66	1	88	1
02-0099	0	0	1	1	1	2	30	1	-99	4	0	1		0	-88	-88	0	-88	-88	-88	-88	-88	-88	-88	-88	-88	20.8	2	21.3841	2	21.3841	2	733	-111	18.4333	0	18.4333	1	173	8	-111	0	0	0	-99	-99	1	59	-99
02-0100	1	1	1	1	1	2	44	1	0	6	4	3		1	158	80	1	115	109	52	41	482	1.32055	10.0667	10.0667	0	22.11	2	22.5941	2	22.5941	2	721	1.97534	18.0333	18.0333	0	1	115	482	1.32055	10.0667	10.0667	0	2	23	1	109	1
02-0102	1	1	0	0	1	1	53	1	0	6	3	2		1	159	119	1	168	96	57	75	379	1.03836	6.63333	6.63333	0	-99	-99	25.2433	3	25.2433	3	-77	-77	-77	-77	-77	1	168	379	1.03836	6.63333	6.63333	0	2	32	1	96	3
02-0108	1	1	0	0	1	2	31	1	5	3	2	2		1	173	117	1	161	194	42	80	414	6.13425	7.8	7.8	0	-99	-99	33.9783	4	32.4161	4	-77	-77	-77	-77	-77	1	161	414	6.13425	7.8	7.8	0	1	42	2	194	1
[truncated: 33 more columns]

## Sheet: Variable Dictionary
Name of variable	IndicentDM	IncidentIFG/DM	IncidentObese	IncidentOvwt/obese	Dyslipidemia	Sexo	AgeStartObs	HIVRisk	DurHIVObsStart(Yrs)	VisitsObsPd	FPGObsPd	TCholObsPd	CVEvent	PreART6mo	PreARTDMTchol	PreARTDMTG	DMEnd	DMEndTChol	DMEndTG	DMEndHDL	DMEndLDL	ObsDurDM	DurHIVDMend(Yrs)	DurARTDM	DurNNRTIDM	DurPIDM	BslnBMI	BslnBMICat	BMIEnd	BMIEndCat	BMILast	BMILastCat	ObsDurationBMI	DurHIVBMIEnd(Yrs)	DurARTBMI	DurNNRTIBMI	DurPIBMI	TCholPrev	TCholPrevVal	ObsDurationTChol	DurHIVTCEnd(yrs)	DurARTTChol	DurNNRTITChol	DurPITChol	HDLPrev	HDLPrevVal	TGPrev	TGPrevVal	LDLPrev
Definition	Filtering for included patients in each analysis	Filtering for included patients in each analysis:	Filtering for included patients in each analysis:	Filtering for included patients in each analysis:	Filtering for included patients in each analysis:	Sex	Age at start of observation period	HIV transmission risk category	Number of years living with HIV at beginnig of observation period	Number of visits within observation period	Number of FPG within observation period	Number of Tchol measurements within observation period	Did pt have cardiovascular event recorded in cohort chart? MI, angina pectoris, heart failure, stroke, TIA, peripheral artery disease, aortic atherosclerosis, thoracic or abdominal aortic aneurysm, percutaneous angioplasty, coronary artery bypass surgery	Does the patient have diabetes mellitus 2 prior to the start of ART?	Total cholesterol level at PreART6moDate	TG level at PreART6moDate	Does the patient develop diabetes during the observation period?	Total cholesterol level at DMEnd	TG level at DMEnd	HDL Level at DMEnd	LDL level at DMEnd	Duration of observation for DM analysis	Number of years living with HIV at end of diabetes observation period	Duration of exposure to ART from initiation to DM endpoint	Number of months on NRRTI from ART start to DM endpoint	Number of months on PI from ART start to DM endpoint	Baseline body mass index at visit within 180 days prior to ART start date or up to 1 month after ART start date (closest to ART start date): weight (lb) / [height (in)]^2 x 703	Categorized baseline BMI	Body mass index at last visit if never obese, or first visit after 180days of ART use that patient meets criteria for obesity (≥30)	Categorized BMI at endpoint	Last available BMI	Categorized BMI at last visit	Duration of observation of BMI analysis	How many years living with HIV at BMI endpoint?	Duration of exposure to ART from initiation to BMI endpoint	Number of months on NRRTI from ART start to BMI endpoint	Number of months on PI from ART start to BMI endpoint	Prevalence of Tchol during the observation period. Looks at all total cholesterol levels starting from 6 months before ART Initiation	Plasma value of total cholesterol at TCholPrevDate	Duration of observation of TChol analysis	How many years living with HIV at Total Chol endpoint?	Duration of exposure to ART from initiation to TChol endpoint	Months on NNRTI from ART start to Tchol endpoint	Months on PI from ART start to Tchol endpoint	Prevalence of low HDL during the observation period. Looks at all HDL levels starting from 6 months before ART Initiation	Plasma value of HDLPrev	Prevalence of elevated triglycerides during observation period starting from 6 months before ART Initiation; if always <150, last measurement, if ≥150, incident value	Plasma triglyceride level (mg/dl) at PrevTG	Prevalence of elevated LDL uding observetion period starting from 6 months before ART Initiation; if always <160, last measurement, if ≥160, incident value
Coding for variable	0= does not have both pre and post ART FPG measurement; 1= included in analysis(excludes basline DM); 2= baseline DM	0= does not have both pre and post ART FPG measurement; 1= included in analysis(excludes basline DM and basline IFG); 2= baseline DM or IFG	0=does not have both pre and post ART BMI; 1= included in analysis (excludes obese at baseline); 2=obese at baseline	0=does not have both pre and post ART BMI; 1= included in analysis (excludes obese and overweight at baseline); 2=obese or overweight at baseline	0=has no total cholesterol measurements during obs period, 1= has at least one total cholesterol measurement during obs pd	1=male, 2=female, 3=trans	BegObsPd-DOB rounded down	1=heterosexual; 2=MSM; 3=IV drug use; 4= mother to child transmission; 5= MSM &IVDU, 6= other (blood transfusion, work exposure, unknown, other)	No HIV diagnosis year =-99			-88=no lipid labs available; -99 = no total cholesterol measurements	Description	0=no glucose measurements within 6 months prior to start of ART; 1= all fasting glucose <100 within 6 months prior to start of ART(normoglycemic); 2=at least one fasting glucose ≥100 and <126 within 6 months prior to start of ART(impaired fasting glucose); 3=at least one fasting glucose ≥126 within 6 months prior to start of ART; 4=self-report of diabetes prior to start of ART or taking diabetic …	Plasma value of Total cholesterol (mg/dl) on same date as glucose measurement for PreART6mo was taken; -88=no Pre ART glucose measurements; -99=no Tchol values on same date or no lipid labs	Plasma value of TG (mg/dl) on same date as glucose measurement for PreART6mo was taken; -88=no Pre ART glucose measurements; -99=no Total cholesterol values on same date or no lipid labs	0=no glucose measurements after starting ART; 1= fasting glucose <100 after starting ART(normoglycemic); 2=at least one fasting glucose ≥100 and <126 after ≥14 days starting ART (impaired fasting glucose) 3=at least one fasting glucose ≥126 or taking diabetic medication after ≥14 days starting ART; 4=self-report of diabetes after starting ART	Plasma total cholesterol value on same date as glucose maeasurement of DMEnd; -88= no post ART glucose measurements; -77= no pre ART glucose measurements; -99 no Total cholesterol values on same date or no lipid labs	Plasma TG value on same date as glucose maeasurement of DMEnd; -88= no post ART glucose measurements; -77= no pre ART glucose measurements; -99 no triglyceride values on same date or no lipid labs	Plasma HDL value on same date as glucose maeasurement of DMEnd; -88= no post ART glucose measurements; -77= no pre ART glucose measurements; -99 no HDL values on same date or no lipid labs	Plasma LDL value on same date as glucose maeasurement of DMEnd; -88= no post ART glucose measurements; -77= no pre ART glucose measurements; -99 no LDL values on same date or no lipid labs	DMEndDate-BegObsPd (days); -88= no post ART glucose measurements; -77= no pre ART glucose measurements	ObsDurationDM/365+DurHIVObsStart(Yrs); -88= no post ART glucose measurements; -77= no pre ART glucose measurements; -111= no HIV diagnosis year	DMEnddate-TARVInic; -88= no post ART glucose measurements; -77= no pre ART glucose measurements	-88= no post ART glucose measurements; -77= no pre ART glucose measurements	-88= no post ART glucose measurements; -77= no pre ART glucose measurements	-99= no pre ART height and weight measurement; -88= pregnant	1=<18.5; 2=18.5-24.9; 3=25.0-29.9; 4= ≥30.0; -88= pregnant; -99=no pre ART height and weight measurements	-99= no post ART height and weight measurements; -88=pregnant	1=<18.5; 2=18.5-24.9; 3=25.0-29.9; 4= ≥30.0; -88= pregnant; -99=no pre ART height and weight measurements	-99=no post ART height and weight measurements; -88 = pregnant	1=<18.5; 2=18.5-24.9; 3=25.0-29.9; 4= ≥30.0; -88 = pregnant; -99 =no pre ART height and weight measurements	BMIEndDate-BegsObsPd(days); -88 = pregnant; -99= no post ART height and weight measurements; -77= no pre ART height and weight measurements	ObsDurationBMI/365+DurHIVObsStart(Yrs); -88 = pregnant; -99= no post ART height and weight measurements; -77= no pre ART height and weight measurements; -111= no HIV diagnosis year	BMIEndDate-TARVInic; -88 = pregnant; -99= no post ART height and weight measurements; -77= no pre ART height and weight measurements	-88 = pregnant; -99= no post ART height and weight measurements; -77= no pre ART height and weight measurements	-88 = pregnant; -99= no post ART height and weight measurements; -77= no pre ART height and weight measurements	1= All total cholesterol values <200, 2= At least 1 total Cholesterol ≥200, all less <240, 3= at least one total cholesterol ≥240, 4=lipid medication use if no earlier lab data indicating elevation available; -88=no lipid labs available; -99=no total cholesterol ≤ 6 months prior to ART start	-111=high based on medication use in TCholdPrev and no corresponding Tchol value on prevalence date in our database; -88=no lipid labs available; -99= no total cholesterol measurements≤ 6 months prior to ART start	TCholPrevDate-BegObsPd(days); -88=no lipid labs available; -99= no total cholesterol measurements ≤ 6 months prior to ART start	ObsDurationTChol/365+DurHIVObsStart(yrs); -111= no HIV diagnosis year; -88=no lipid labs available; -99= no total cholesterol measurements ≤ 6 months prior to ART start	TCholPrevDate-TARVInic; -88=no lipid labs available; -99= no total cholesterol measurements ≤ 6 months prior to ART start	-88=no lipid labs available; -99= no total cholesterol measurements ≤ 6 months prior to ART start	-88=no lipid labs available; -99 = no total cholesterol measurements ≤ 6 months prior to ART start	1=all ≥40; 2= at least 1 <40; -88=no lipid labs available; -99=no HDL ≤6 months prior to ART start	HDL Value of HDLPrevDate (Mg/dl); -88=no lipid labs available; -99=no HDL ≤6 months prior to ART start	1= all <150, 2= at least one ≥150 and <200, 3= at least one ≥200; 4=lipid medication use if no earlier lab data indicating elevation available; -88=no lipid labs available; -99 =no TG measurements ≤ 6 months prior to ART start	Plasma triglyceride level (mg/dl) at PrevTG; -111 = if high based on medication use in TGPrev and no corresponding TGPrev value in our database; -88=no lipid labs available; -99 =no TG measurements ≤ 6 months prior to ART start	1=all LDL<100, 2= at least one LDL≥100 and <160, 3= at least one LDL≥160; 4=lipid medication use if no earlier lab data indicating elevation available; -88 =no lipid labs available; -99 =no LDL ≤6months prior to ART
Notes		Excludes those who are IFG at baseline and eventually become DM		Excludes those who are overweight at basaeline and eventually become obese
[truncated: 33 more columns]
